# Supplementary material for: A New Chitosan-Modified Paper-Based SERS Glucose Sensor with Enhanced Reproducibility, Stability, and Sensitivity for Non-Enzymatic Label-Free Detection
Source: Biosensors (Basel). 2025 Mar 1;15(3):153. doi: 10.3390/bios15030153 (PMC11940450; doi:10.3390/bios15030153)
Supplement: Supplementary file 1 [file biosensors-15-00153-s001.zip]

Archive with 1 entries (1 files):
- biosensors-3479022-supplementary.pdf
